# Supplementary material for: sTREM-1 Predicts Disease Severity and Mortality in COVID-19 Patients: Involvement of Peripheral Blood Leukocytes and MMP-8 Activity
Source: Viruses. 2021 Dec 15;13(12):2521. doi: 10.3390/v13122521 (PMC8708887; doi:10.3390/v13122521)
Supplement: Supplementary file 1 [file viruses-13-02521-s001.zip]

Archive with 1 entries (1 files):
- viruses-1425220-supplementary.pdf
